# Supplementary material for: Elemental Analysis and In Vitro Evaluation of Antibacterial and Antifungal Activities of Usnea barbata (L.) Weber ex F.H. Wigg from Călimani Mountains, Romania
Source: Plants (Basel). 2021 Dec 23;11(1):32. doi: 10.3390/plants11010032 (PMC8747648; doi:10.3390/plants11010032)
Supplement: Supplementary file 1 [file plants-11-00032-s001.zip]

Archive with 5 entries (5 files):
- Calibration standard solutions preparation and detection limits.pdf
- Elemental standard solutions - Certificates of analysis.pdf
- Figure S1. Calibrations curves for 23 elements analyzed in U. barbata dried lichen using ICP-MS.pdf
- Table S1. Specificity of ICP-MS elemental analysis, for two U. barbata (dUB) sample dilutions (d=10 and d=100), and (n=3) replicates; Spike Recovery % values for all 23 elements.pdf
- Table S2. Determination of the detection limit value (LOD) value for each element in ICP-MS analysis of Usnea barbata dried lichen.pdf
